# Supplementary material for: P38α MAPK-induced senescence in cranial suture progenitor cells promotes craniosynostosis
Source: Commun Biol. 2025 Dec 13;9:83. doi: 10.1038/s42003-025-09350-8 (PMC12820082; doi:10.1038/s42003-025-09350-8)
Supplement: Supplementary file 4 — Supplementary Data 1 [file 42003_2025_9350_MOESM4_ESM.csv]

Control	Twist-shRNA
1.04	0.21
1.09	0.46
0.94	0.36
0.93	0.29
